# Supplementary material for: Whole transcriptome sequencing reveals neutrophils’ transcriptional landscape associated with active tuberculosis
Source: Front Immunol. 2022 Aug 18;13:954221. doi: 10.3389/fimmu.2022.954221 (PMC9436479; doi:10.3389/fimmu.2022.954221)
Supplement: Supplementary file 2 [file Table_4.xlsx]

## Sheet: ATB vs. HC
gene	log2FoldChange	pvalue	padj
ABI3	-1.50896	0.000997074	0.0356107
ACPP	-1.34676	5.84491e-05	0.00485042
ADGRG2	-3.65639	0.000282792	0.0147078
ADM	1.49785	9.74007e-05	0.00692052
AGBL3	4.19799	0.00145891	0.0459924
AK4	4.69078	0.00131639	0.0425695
APOBEC3G	1.52462	4.1059e-05	0.00367771
APOL1	1.5675	4.18835e-08	2.14862e-05
ASPRV1	1.93853	0.000231258	0.0125611
ATF3	3.50966	0.000888496	0.0333142
BATF2	1.98882	2.32563e-06	0.000527708
BCAR3	-3.83826	0.00139799	0.0444994
BCL2A1	1.07567	7.89266e-06	0.00123717
BRI3	1.28258	4.55727e-06	0.000857223
BST2	1.18268	0.000496516	0.0221489
BTBD10	-1.22214	3.04188e-05	0.00320841
C17orf100	-3.45402	0.000910647	0.0335277
C17orf80	-2.38088	4.56824e-05	0.00402364
C18orf21	-2.76741	0.000439867	0.0204639
CARD9	-3.41293	0.000920296	0.0336131
CASP5	2.07859	2.77468e-06	0.000579907
CCDC85C	1.47201	8.05527e-07	0.000245657
CCNJL	-1.06812	3.12256e-05	0.00320841
CCNL1	1.16115	1.4063e-12	3.96788e-09
CD274	1.38194	0.00116974	0.0392907
CD69	3.10025	1.62669e-06	0.000382476
CD83	2.05389	9.56816e-06	0.00142087
CHRNA10	-3.83978	0.000533076	0.0228757
CLPP	-2.60277	3.97782e-05	0.00362905
CMPK2	1.62998	0.00100555	0.0357709
CNTNAP3C	-2.13604	0.000413295	0.0196812
CNTROB	2.19894	0.000204424	0.0115356
CRELD2	2.27447	0.00149545	0.0468823
CSF1R	-1.81531	3.4267e-05	0.00339243
CSNK1A1L	-2.13698	0.000464803	0.0209988
CSRNP1	1.30111	1.3609e-06	0.000333894
CXCL8	1.58108	5.22054e-06	0.00092061
CXCR4	1.6947	5.41214e-15	6.10814e-11
DDIT4	2.20808	0.000137573	0.00897485
DDX52	-4.63899	0.000183619	0.010591
DNAJB5	-2.582	0.00152743	0.0476205
DNAJB9	1.58836	3.37546e-05	0.00337128
DNAJC16	-2.08242	0.000516957	0.0226139
DONSON	2.77856	1.08387e-06	0.000284478
DUSP5	3.22324	1.36114e-05	0.00178626
EIF4A3	1.21306	0.000102289	0.00716867
EIF5A	1.01556	1.01425e-05	0.00146754
EPB41L5	1.5109	0.000350993	0.0174507
EPSTI1	1.89093	1.57686e-08	9.36654e-06
FAIM	-4.20894	9.41261e-05	0.0068981
FAM111A	1.20222	2.51368e-06	0.000556264
FBXO45	-2.77377	0.000437657	0.0204639
FBXO6	2.08523	2.5393e-05	0.00286585
FCGR1A	1.97025	1.16616e-06	0.00029912
FCGR1B	1.30784	0.000381343	0.0187124
FDPS	1.4667	7.85108e-05	0.00606899
FKBP5	-1.23276	1.4723e-05	0.00190993
FKTN	-4.18789	0.000728257	0.028638
G0S2	1.5734	3.87664e-06	0.000781282
GADD45B	1.63747	1.46465e-10	2.36144e-07
GBP1	1.33549	1.96407e-05	0.00238349
GBP3	1.21129	0.000465151	0.0209988
GBP4	1.44398	6.08241e-07	0.000208018
GBP5	2.0421	7.43295e-10	6.99069e-07
GBP6	2.32019	0.000667904	0.0270051
GLA	-1.8608	0.000510261	0.0224078
GPR65	1.39865	2.26496e-07	9.46752e-05
GRAMD1B	1.52118	0.00127118	0.0415902
GRASP	4.13571	2.37654e-05	0.0027369
GSTCD	-4.31529	0.000404291	0.0194036
GSTK1	1.01124	1.52358e-05	0.0019321
HEATR5A	-1.42617	0.000415351	0.019696
HES4	4.37186	0.000506443	0.022327
HPS6	-1.76034	0.000841823	0.0323157
HSPA2	2.78473	0.000104504	0.00719166
HSPBP1	-4.03032	0.000460071	0.0209988
HYLS1	-4.99745	0.000179527	0.0104982
ICAM1	1.23616	3.80426e-07	0.000143116
IER5	1.24759	2.70982e-06	0.000577038
IFI44	1.7596	0.000449298	0.0206684
IFI6	1.47793	0.00122028	0.0403248
IFIH1	1.16462	3.49506e-05	0.00340045
IFIT3	1.33302	2.69266e-06	0.000577038
IFITM1	1.59251	3.97028e-10	4.54501e-07
IFITM3	1.68697	5.97492e-09	4.21456e-06
IKZF5	1.14514	0.000246323	0.0131132
IL2RG	1.23339	8.7066e-07	0.000245657
IQCG	-3.30351	0.00105108	0.0368402
JUN	1.36141	2.12443e-05	0.00252382
KBTBD7	-1.57627	0.000450508	0.0206684
KLF10	1.86468	3.62069e-06	0.000742965
LEO1	-1.90734	0.000716961	0.0282924
LMBR1L	1.7262	5.84071e-05	0.00485042
LYSMD1	-3.13568	0.000136717	0.00897083
MAFF	1.47474	3.64826e-05	0.00348934
MAP7	-1.99493	8.70789e-05	0.00655181
MED10	1.71359	0.00119547	0.0399173
MOV10	1.53818	9.43344e-06	0.00141954
MPZL3	-1.30115	9.77406e-07	0.000262643
MTRNR2L12	-1.97003	0.000856792	0.0325283
NAPA	1.01493	2.32353e-05	0.00270344
NDC80	-2.37902	0.00160028	0.0494817
NFKBIA	2.02603	9.00343e-13	3.96788e-09
NFKBID	1.87063	3.01545e-08	1.62059e-05
NFKBIZ	1.42166	1.40541e-10	2.36144e-07
NLRP12	-1.36548	2.33789e-06	0.000527708
NMT2	3.60065	0.000230677	0.0125611
NPC2	1.41059	2.16352e-05	0.00254349
NSMF	3.17861	0.000773196	0.0300906
OAS1	2.21152	8.65992e-07	0.000245657
OAS3	1.56841	0.0014456	0.0457004
OASL	1.30794	0.000858891	0.0325283
ORC5	-4.06569	0.000554933	0.0236339
ORM1	-4.46919	4.74278e-10	4.86609e-07
OSM	1.58658	0.000349964	0.0174507
OTUB1	1.0842	0.00132907	0.0426134
P2RY14	1.97218	9.34332e-07	0.000257192
PARP6	1.79669	0.000298762	0.0154671
PDE4B	1.2062	1.38111e-12	3.96788e-09
PER1	1.79723	5.71236e-05	0.00484735
PHF19	-3.5143	9.51332e-05	0.00692052
PI3	1.67356	8.19587e-05	0.00624991
PIM2	1.10707	1.10309e-05	0.00151823
PLAG1	-3.55065	0.000440611	0.0204639
PLEKHA8	-3.26233	0.000196485	0.0111434
PLK2	2.24504	0.000905178	0.0335277
PMAIP1	1.51071	9.73615e-05	0.00692052
POFUT2	1.74139	3.12711e-05	0.00320841
POLB	1.40265	8.29652e-06	0.00128266
POMT2	3.39775	0.00110741	0.0378806
PPIF	1.27763	7.54096e-07	0.000243164
PSTPIP2	1.35916	0.000350571	0.0174507
PTTG2	-2.81532	0.000400493	0.0194036
RAB20	1.90433	0.000239534	0.0128732
RBAK	-2.21813	0.000333549	0.0169569
RBM3	1.45107	0.000146687	0.00931725
RFX1	-1.10846	0.000871395	0.0328915
RIPK2	1.82365	9.35415e-06	0.00141954
RNF8	-3.49434	1.06236e-05	0.00149872
RPGRIP1	-1.80877	3.91659e-05	0.00362316
RPL30	1.04253	0.000225043	0.0125115
RPL41	1.74784	0.000253422	0.0133428
RPS14	1.60125	8.14611e-05	0.00624991
RPUSD2	-4.25281	0.00051944	0.0226347
RSAD2	1.75962	4.85773e-05	0.00421726
RTL5	-2.38674	6.45922e-07	0.000214408
SAT1	1.13029	4.0191e-07	0.000146321
SEPT4	3.64482	0.00162494	0.0498363
SERPING1	2.33564	5.14635e-12	1.16164e-08
SH3BP5L	-1.2518	1.89918e-05	0.0023554
SKI	-1.01393	3.88976e-05	0.00362316
SLC9A9	-4.02579	8.57099e-05	0.00649209
SOCS1	2.22134	2.62063e-05	0.00289965
SOCS3	1.41215	4.97453e-06	0.000891151
SOWAHD	-1.77979	0.00132752	0.0426134
STAT2	1.18255	1.25954e-06	0.000315893
STMN3	-3.88802	0.000688738	0.02737
STS	-2.46238	2.49985e-05	0.00284983
STUB1	-1.66175	0.00046337	0.0209988
TAF5	2.65493	0.000883346	0.0332315
TENM3	5.15639	0.000632598	0.0258045
TIMM13	-3.73329	0.000909108	0.0335277
TIMM8B	-2.01157	0.000590971	0.0246114
TIMM9	-4.04841	0.000589742	0.0246114
TM7SF2	-3.26212	0.0010864	0.037843
TMEM63B	1.86484	0.000530971	0.0228723
TMTC4	-4.24516	3.31127e-05	0.00336676
TNFAIP3	1.89026	4.44106e-09	3.58013e-06
TNFSF14	-1.35675	0.000110568	0.00756284
TNNT3	2.5644	0.000180496	0.0105004
TRIM22	1.28597	8.0139e-08	3.61779e-05
TTLL4	-1.16441	0.000975234	0.0351645
TUBGCP6	1.38041	0.000141009	0.00914616
UACA	-2.86396	0.000302464	0.0155872
UBE2L6	1.45736	9.89449e-10	8.58994e-07
VPS25	-3.03165	0.00023105	0.0125611
XAF1	1.09956	0.000176646	0.0104378
ZBTB10	2.38699	0.001625	0.0498363
ZBTB3	-2.4622	0.000711105	0.0281598
ZNF182	-1.44475	0.000185437	0.0106236
ZNF235	-3.87059	0.000153051	0.00959627
ZNF717	-3.77434	0.000571763	0.0240781
ZNF839	1.3676	8.85702e-05	0.00657634

## Sheet: ATB vs. LTBI
gene	log2FoldChange	pvalue	padj
ABAT	-1.28426	0.000575663	0.0198949
AC018362.3	-3.19983	0.000113996	0.00606824
ACOT9	1.09321	0.00233143	0.0495021
ACOX1	-1.03488	0.000156165	0.00762628
ADGRA2	-3.53746	0.00179213	0.0415892
ADM	1.39512	0.000873876	0.0263854
AFDN	-1.13733	0.00212468	0.0463387
AGBL3	3.46121	0.00165376	0.0391535
AKAP7	-3.00018	0.00099117	0.0288013
AL031281.2	-1.25394	0.000279297	0.0115883
AL136454.1	1.1316	0.00222998	0.047983
ALKBH1	-3.04761	1.70267e-05	0.00144882
ANKRD22	2.0745	0.000819799	0.0252274
ANKRD26	-2.03297	0.00113585	0.0312692
ANXA5	1.19323	0.000280674	0.0115883
APOL1	1.17894	2.36532e-05	0.0018842
APOL6	1.06931	5.15921e-05	0.00329251
APRT	2.26312	0.00117738	0.0317859
ARGLU1	1.03825	0.00028039	0.0115883
ARMCX6	-4.14495	0.000130642	0.00670033
ASPSCR1	-3.21299	0.00215005	0.0467859
ATF3	2.88122	0.00140881	0.0356391
ATP6V1G1	1.1772	2.71074e-10	1.791e-07
ATP7A	-1.20024	0.0014195	0.035732
B3GNT5	1.16091	0.00160757	0.0384995
BATF2	2.53292	8.65539e-07	0.000140895
BCAR3	-4.47311	3.35203e-05	0.00239809
BCL2A1	1.18576	9.84372e-09	3.5666e-06
BHLHE41	-4.16779	2.70257e-05	0.00209347
BLVRB	-3.03044	0.000607911	0.0205047
BNIPL	-3.87918	0.0015133	0.0371369
BRI3	1.075	1.29409e-05	0.0011722
BST2	1.60622	0.000992353	0.0288013
BTBD10	-1.25594	0.000146062	0.0073568
C17orf80	-2.23855	0.000383043	0.0147847
C18orf21	-2.52536	0.00174533	0.0407559
C19orf44	-4.56952	6.76024e-05	0.00403888
C4orf19	-3.07853	0.000454503	0.0166286
CALHM2	-4.97729	6.67902e-06	0.000663882
CALML4	-3.81092	0.000222586	0.00983221
CAPG	1.46174	0.000527254	0.0183917
CARD14	-3.59822	0.00208202	0.0459436
CARD16	1.00055	4.64835e-05	0.00303548
CASP5	1.64691	0.000399091	0.0151439
CCDC85C	1.31999	2.83484e-05	0.00213795
CCM2	-1.0562	3.61671e-07	6.65949e-05
CCNL1	1.10632	1.57821e-11	1.47721e-08
CD274	1.53914	0.000121074	0.00629586
CD69	3.28835	2.58155e-09	1.07392e-06
CD83	2.35437	1.15605e-09	5.64554e-07
CDK16	1.23188	0.000269065	0.0114475
CEACAM1	1.02422	0.000223221	0.00983221
CENPO	-4.09129	0.000678805	0.0222464
CFAP54	-3.57531	0.000222045	0.00983221
CHRNA10	-4.17264	9.86996e-05	0.00544123
CHRNA2	-2.5224	0.00192154	0.0434333
CLEC2B	1.15458	3.61792e-08	9.45035e-06
CLPP	-2.49686	0.000508998	0.0180349
CNTROB	2.27536	0.000425109	0.0158107
COL4A4	-2.56158	0.00192186	0.0434333
CPED1	-2.79474	0.00142839	0.035732
CSF1R	-1.85441	0.000104687	0.0056531
CSNK1A1L	-2.40964	0.000652164	0.021608
CSRNP1	1.12925	8.18763e-09	3.06545e-06
CSTF2	-3.76003	0.00156193	0.0378094
CXCL8	1.88737	7.8208e-08	1.83007e-05
CXCR4	1.77877	2.79087e-17	1.0449e-13
DAPK2	-1.02125	0.000626168	0.0208226
DDIT3	1.07956	0.000699453	0.0225755
DDIT4	2.21687	0.000180238	0.00848817
DDX5	1.07195	9.54553e-14	1.34019e-10
DDX52	-4.66103	7.70403e-05	0.0044835
DNAJB9	1.94659	1.19055e-05	0.00110515
DNAJC16	-2.02448	0.000374806	0.0146684
DOK7	-4.32998	1.50732e-05	0.00130233
DOLPP1	-3.7895	0.0022808	0.0487961
DONSON	2.24505	5.76155e-05	0.0035952
DUSP5	3.09288	1.47149e-05	0.00128122
EGR1	1.57357	0.000840619	0.0257271
EIF4A3	1.05631	0.00102875	0.0294769
EIF5A	1.14645	5.73396e-07	9.90828e-05
EPSTI1	2.25201	1.10548e-07	2.43465e-05
ETV7	2.60943	0.000246167	0.0106344
FAIM	-4.09582	3.07972e-05	0.0022462
FAM111A	1.38208	2.7538e-09	1.10467e-06
FAM216A	-3.56864	0.000130553	0.00670033
FBXO45	-2.67375	0.000681521	0.0222464
FBXO6	1.78063	0.000208689	0.0094516
FCGR1A	2.27996	1.8413e-09	7.95443e-07
FCGR1B	1.19899	0.000980865	0.0286903
FKTN	-4.30898	3.04679e-05	0.00223671
FOSL2	-1.02682	2.55626e-10	1.791e-07
FSD1L	-4.23529	0.000403567	0.0152551
G0S2	2.33756	5.21955e-15	9.77099e-12
GADD45B	1.91647	6.02989e-12	6.77278e-09
GBP1	1.71072	6.22479e-10	3.17804e-07
GBP2	1.03501	1.32981e-07	2.8182e-05
GBP3	1.13345	0.00184375	0.0423498
GBP4	1.63831	4.25137e-10	2.51323e-07
GBP5	2.44432	1.14542e-15	3.21633e-12
GDF11	-2.53665	4.08189e-05	0.00274537
GEMIN5	-2.15839	0.00184883	0.0423797
GNRH1	-2.57916	0.000620767	0.0208133
GPR65	1.23737	6.53739e-05	0.00395655
HAS3	-2.47603	0.00197553	0.0443782
HEATR5A	-1.86886	0.000152692	0.00758867
HIST1H1E	1.06064	9.98133e-05	0.0054688
HIST1H2BC	1.06928	4.88058e-05	0.0031505
HMGCR	-1.14169	0.00105433	0.0298293
HMGN4	1.11229	0.00159675	0.0383219
HNRNPDL	1.11602	0.000268088	0.0114475
HSPA2	2.84686	0.000370442	0.0145482
HYAL1	-3.33326	0.00143752	0.0358805
HYLS1	-3.93362	0.000789804	0.0246771
ICAM1	1.43196	3.31208e-08	8.85744e-06
IER2	1.17476	2.13995e-08	6.6741e-06
IER5	1.36502	1.77417e-07	3.49604e-05
IFIH1	1.22685	6.03741e-05	0.00374632
IFIT2	1.01029	0.000151483	0.00756201
IFIT3	1.59556	5.19693e-07	9.26539e-05
IFITM1	1.54691	1.58106e-07	3.20447e-05
IFITM3	1.80485	2.19855e-08	6.6741e-06
IFNK	-4.95527	1.71647e-08	5.50839e-06
INKA1	-4.10008	0.00132169	0.0345238
IRF2BP2	1.06537	0.00019908	0.00908969
JCHAIN	2.34407	0.00230237	0.0490705
JMJD6	1.23318	2.82898e-05	0.00213795
JUN	1.40276	1.95632e-05	0.00161569
KBTBD7	-1.74663	3.6387e-05	0.0025385
KCNE1	-3.93421	0.000189529	0.00886997
KLF10	2.20137	1.07848e-08	3.67076e-06
KLHDC7B	-4.76383	0.000198066	0.0090803
KY	-1.12662	0.000194461	0.00900902
LACTB	1.24237	9.67503e-05	0.00540646
LAMB3	3.39175	0.00113254	0.0312547
LAP3	1.6989	0.00130919	0.034277
LIPT2	-4.00659	0.00118481	0.0317859
LMBR1L	1.50871	0.000155932	0.00762628
LRP1	-3.91197	0.00108019	0.030256
LRP3	-3.07025	0.00139044	0.0352538
LRP8	-3.66658	0.0018758	0.0429104
LRRC37A2	-4.4937	7.31468e-06	0.000720689
LRRN2	-4.62568	8.72878e-08	1.96083e-05
LSM3	1.16389	0.0021062	0.0461148
LYPLA1	1.34391	0.000355098	0.0140744
LYSMD1	-3.57647	3.66597e-06	0.000424496
MAFF	1.56123	2.83614e-05	0.00213795
MAN1A2	1.10848	4.39865e-08	1.07404e-05
MARC1	-1.15539	0.00110302	0.0306618
MARCH3	-1.94282	0.00181878	0.0420542
METTL2A	-3.647	0.00135318	0.0349444
MICALL1	1.20016	0.000406096	0.0152551
MOB1B	-3.33173	0.00118781	0.0317859
MOV10	1.30404	0.00144811	0.0359848
MPC2	1.89554	0.000626606	0.0208226
MPZL3	-1.13916	2.8967e-05	0.00215757
MRPL11	-3.6068	0.000626266	0.0208226
MRPL13	-4.1876	0.000726094	0.0231034
MRPL19	-2.43534	0.00146663	0.0362047
NACC2	-1.05198	0.00137762	0.0352168
NAPA	1.22248	4.55313e-06	0.000491738
NFKBIA	2.54926	5.65583e-19	3.17631e-15
NFKBID	1.5046	1.72242e-05	0.0014546
NFKBIZ	1.40378	3.7935e-08	9.54591e-06
NLRP12	-1.30276	2.09918e-06	0.000277388
NPC2	1.25634	0.000501957	0.0178417
NUCB2	1.32964	0.00027925	0.0115883
OARD1	1.36568	0.00176193	0.041058
OAS1	1.75593	0.000814322	0.0251277
OCRL	3.07989	0.000796061	0.0247683
ODF3B	1.00341	0.00101483	0.0292473
ORM1	-3.90645	2.33703e-07	4.44907e-05
OSM	1.56625	0.000222029	0.00983221
OVCH1	-4.54749	0.00105274	0.0298293
P2RY14	1.97514	3.61047e-07	6.65949e-05
PCDH12	-2.97855	0.00109551	0.0306089
PDE4B	1.3591	9.0335e-20	1.01464e-15
PER1	2.08724	1.33325e-08	4.40445e-06
PGM5	-3.69615	5.2107e-05	0.00330659
PHOSPHO1	-1.12301	1.47859e-09	6.64303e-07
PI3	1.5836	8.51405e-05	0.00490409
PIM2	1.02707	4.05402e-05	0.00274306
PIM3	1.09921	0.00146594	0.0362047
PLAG1	-4.33207	1.84229e-06	0.000249308
PLAUR	1.25664	2.22926e-10	1.66927e-07
PLCXD2	-2.74278	0.00130307	0.0341964
PLEK	1.08643	7.44135e-12	7.5983e-09
PLEKHA8	-4.01547	5.95652e-06	0.000608214
PLGLB1	-4.24149	0.00211894	0.0463033
PMAIP1	1.81969	1.29277e-06	0.000201672
POFUT2	1.50809	0.00155282	0.0377977
POTEE	-1.14129	0.00189853	0.0431666
PPAT	-3.63134	0.000348408	0.013877
PPIF	1.2295	1.75374e-05	0.00146228
PPP1R15A	1.04538	1.60765e-06	0.000231501
PRMT6	3.65344	0.00172724	0.0405866
PSMB7	-1.06869	0.00203771	0.0454392
PSTPIP2	1.28222	3.85083e-05	0.00263735
PTPN14	-4.43774	0.000884753	0.0266422
R3HCC1	2.1413	0.00164394	0.0391201
RAB20	2.31733	9.88257e-05	0.00544123
RABEPK	-1.8059	0.000978164	0.028686
RAD51D	-2.79816	0.000442363	0.0162906
RALGAPA1	-1.9418	0.00183604	0.042259
RARB	-3.55661	0.00155815	0.0377993
RARRES3	2.03535	0.00120338	0.0321053
RFX1	-1.21118	0.000320568	0.0129054
RGS1	4.37489	0.000586514	0.0200715
RHEX	-4.43119	0.00030675	0.0124834
RIPK2	1.83284	6.12907e-06	0.000618234
ROR1	-4.08782	0.00155471	0.0377977
RPAP1	-3.0659	0.000525888	0.0183917
RPL12	1.20489	0.0016558	0.0391535
RPS14	1.19886	0.000695464	0.0225114
RPS15	1.2455	0.000323602	0.0129448
RPS27A	1.01097	0.00189163	0.0431666
RTL5	-2.70502	3.82448e-08	9.54591e-06
RUBCNL	-1.12341	3.7784e-06	0.000428785
SAT1	1.57871	8.5229e-14	1.34019e-10
SELENOK	1.10042	0.00124379	0.0329248
SEPT4	3.70537	0.00210282	0.0461148
SERPING1	2.26377	4.50766e-10	2.52141e-07
SH3BP5L	-1.10332	0.000194907	0.00900902
SKI	-1.02578	1.34239e-05	0.00120622
SLC27A4	-3.5929	0.000388311	0.0148857
SLC37A2	-4.10682	3.89416e-05	0.00265086
SLC51A	-2.18376	0.00110203	0.0306618
SLC9A9	-4.1864	3.24494e-05	0.00233636
SLX4	-1.3939	0.00138271	0.0352168
SNRPA	1.92903	0.00117742	0.0317859
SOCS1	2.31115	2.84835e-06	0.000347746
SOCS3	1.41039	1.79309e-06	0.00024561
SPDL1	-3.504	2.34191e-05	0.00187888
SRI	1.85615	0.00217266	0.0470198
SRSF5	1.10584	3.46907e-15	7.79293e-12
ST14	-2.61887	0.000180615	0.00848817
STARD5	-2.29135	0.0012101	0.0322081
STAT1	1.01294	1.31853e-09	6.17074e-07
STAT2	1.35529	2.41267e-06	0.000307944
STMN3	-3.97921	0.00103493	0.0295784
STOM	1.4275	5.00081e-05	0.00320966
STS	-3.08103	3.76962e-05	0.00261361
TAF1B	-4.22892	0.000789345	0.0246771
TBC1D2	-2.11446	4.82363e-05	0.00313173
TIAM2	-1.41673	0.001735	0.040599
TIMM9	-3.87912	0.000542271	0.0188569
TMEM63B	1.96658	0.000899413	0.0268367
TMEM86B	-2.22202	0.000378378	0.0147263
TMSB10	1.03573	9.6274e-05	0.00540646
TNFAIP3	1.94555	4.71418e-10	2.52141e-07
TNFSF14	-1.34228	0.000190414	0.00887442
TOB1	1.14394	0.00118717	0.0317859
TPPP	-3.82685	5.73912e-05	0.0035952
TPTEP2-CSNK1E	-2.96131	0.000147283	0.00738518
TRIM22	1.43975	3.39399e-09	1.31453e-06
TSPAN18	-3.09501	0.000132345	0.00675683
TSPYL5	2.86213	0.00152443	0.0373037
TUB	-4.45021	2.32365e-05	0.00187764
TWNK	-4.86161	1.50376e-06	0.000228247
UBE2L6	1.80252	1.67378e-10	1.34285e-07
UBE2S	1.6834	0.00205023	0.0455102
XAF1	1.36648	0.000155057	0.00762628
XKRX	-3.33792	0.00101553	0.0292473
ZBTB32	-3.32233	0.00149515	0.0368279
ZNF132	-3.96386	0.000315882	0.0127625
ZNF219	-2.22323	0.000802743	0.0248386
ZNF621	-1.90873	0.00030874	0.012519
ZNF641	-1.15417	0.00107412	0.0301943
ZNF717	-4.21711	0.00010217	0.00557076
ZNF829	-4.08659	0.000421549	0.0157303
ZNF835	-4.00975	0.00137328	0.0352162

## Sheet: LTBI vs. HC
gene_id	log2FoldChange	pvalue	padj
HBB	2.93952	3.50656e-05	0.0100375
