# Supplementary material for: Whole transcriptome sequencing reveals neutrophils’ transcriptional landscape associated with active tuberculosis
Source: Front Immunol. 2022 Aug 18;13:954221. doi: 10.3389/fimmu.2022.954221 (PMC9436479; doi:10.3389/fimmu.2022.954221)
Supplement: Supplementary file 3 [file Table_5.xlsx]

## Sheet: ModuleGene
Blue ModuleGene	Yellow ModuleGene
ACTB	G0S2
RGS2	SAT1
CXCR2	GBP2
MYH9	IFIT3
ARHGDIB	ARPC3
SMAP2	HLA-A
MYO1F	IFITM3
MSN	CXCL8
TNFRSF10C	GBP5
VIM	IFIT2
PSAP	IFITM1
FAM129A	B2M
CEBPD	IER2
SELPLG	NFKBIA
ALPL	TMSB4X
IQGAP1	GBP1
ADGRE5	IFI6
ACTN1	DDX5
CXCR1	MX1
HCK	STAT1
PREX1	SYF2
SORL1	PI3
ANPEP	SECTM1
ICAM3	CXCR4
NCOA4	SP110
BIN2	PLEK
MYADM	TRIM22
IGF2R	MYL12B
HMGB2	IFI16
KIAA1551	UBE2L6
ARHGAP25	CSRNP1
TKT	CASP4
MMP25	EPSTI1
CAP1	PLAUR
MMP9	YPEL5
MOB3A	NMI
XPO6	EIF1
FKBP8	PARP14
PGD	ISG15
FRAT2	ATP6V1G1
SEC14L1	ISG20
TLN1	CLEC2B
RASSF2	TAF7
KDM6B	PIM2
PHOSPHO1	SRSF5
PECAM1	PIK3AP1
LRRFIP1	RSAD2
CHI3L1	XAF1
NRBF2	ODF3B
SMCHD1	STK17B
BOD1L1	SERPING1
PTPRC	RNF213
MEGF9	DNAJA1
MME	IFIT1
RIPOR2	SLPI
C16orf54	RAB24
TLE3	SAMD9
ZFP36L1	NUCB1
ARPC2	DDX60L
IL6R	NAPA
NFE2	CLEC7A
FGR	IL2RG
TNFRSF1A	SAMD9L
APLP2	DRAP1
APBB1IP	DDX58
CPPED1	ADM
ADGRE3	TNFSF13B
ADAR	CHMP5
PRKAR1A	LMAN2
FCN1	PLSCR1
RAB11FIP1	FCGR1A
STK10	GRINA
PLBD1	APOL6
PLXNC1	GLRX
SSH2	PARP9
PGLYRP1	MT2A
SH3BGRL3	PTP4A2
TAGAP	HERC5
RELL1	PHF11
APMAP	TNFAIP6
SIRPA	TMEM123
IL17RA	IFI35
CXCL1	ATG3
NUMB	NFKBIZ
PHC2	ZNF394
CFP	PIM3
SKAP2	CASP1
MAP7D1	CCNL1
MYO9B	NUB1
P2RY13	JAK3
NOTCH1	UBE2J1
ATP6V1B2	FCGR1B
IL1R2	EGR1
PTAFR	RAB8A
STAT5B	GADD45B
GNB1	APOL2
GRK2	MAP1LC3B
ITGA5	TAF12
UBN1	RELB
WIPF1	NOSIP
RHOB	DEK
SLA	GSTK1
LASP1	WARS
SLC11A1	UBE2D3
DOK3	PDE4B
ZNF467	OASL
RAB3D	HSPA5
ITGAM	NFKB2
PIK3CD	CDC42SE2
RAF1	OSM
MED25	RBCK1
SULF2	OAS3
LRP10	TANK
CD55	ICAM1
WDR1	MYLIP
DOCK5	IFIH1
CDC42SE1	FAM32A
PXN	LPCAT2
PPP4R1	APOBEC3A
NFAM1	NBN
RBP7	CASP5
STK4	DDIT3
VAV1	SDHB
MAST3	IFIT5
CMTM6	APOL1
ARHGAP30	RPL41
CREBBP	TRAFD1
TLR1	LYSMD2
IL13RA1	PPP1R15B
RBM47	HERPUD2
CCPG1	CEACAM1
BAZ2B	NPC2
TMEM154	PPP2R3C
RGS18	GIMAP2
STK40	SELENOK
SLC6A6	TNFAIP3
ARRDC3	PSTPIP2
DNTTIP1	MAPRE1
TGFBR2	CALCOCO2
PBXIP1	BTN3A1
TBXAS1	SAMHD1
AKNA	NLRC5
DYNC1LI1	DDX60
ACTR2	CDK11B
PSTPIP1	PMAIP1
PRKCD	FAM192A
CHST15	AFF1
BAZ1A	GBP4
TRANK1	ZCCHC2
SLC44A2	OAS1
MKNK2	CD274
APOBR	BATF2
HLX	IFI44
JAK1	EIF2AK2
PAK2	ZBP1
DHRS7	EGR3
IMPDH1	IDI1
BACH1	HELZ2
IMPA2	AZIN1
CD93	TDRD7
NLRP12	P2RY14
PACSIN2	NFYA
JMJD1C	SQOR
S1PR4	GBP3
PACS1	RIPK1
MINDY1	DOCK4
PRKACA	ERP44
VNN3	LAP3
RASGRP4	RAB20
GAB2	MAX
RTN3	ANKRD22
LBR	CMPK2
ARF5	CINP
PIK3R5	SNX20
SLC31A2	RARRES3
UBL5	SCO2
OGFRL1	LACTB
DOCK8	FBXO6
TMEM140	VCPIP1
UBR2	JMJD6
RPN1
LAMTOR4
MAP1LC3B2
COP1
GRK6
PPP1R12A
SNRK
MVP
PTPRJ
RAD21
S100P
NCOA1
CYP4F3
MAP4K4
ABHD2
DPEP2
TDP2
PINK1
ARHGAP26
SVIL
CPD
CRISPLD2
RXRA
STEAP4
DDX39A
CTDSP2
HIP1
TOPORS
LYST
EGLN1
TNNI2
CASS4
FOSL2
F5
SEMA4A
PHF21A
CASP8
SIGLEC9
TIMP1
B4GALT5
SEMA4D
TMX4
HRH2
ELOVL5
CAB39
RGS14
FOLR3
RAB31
NRDC
TNFAIP8L2
ZNF217
PLPPR2
AGTPBP1
CR1
USP32
GRAMD1A
CEP19
TLR8
DDX3X
HSH2D
TBC1D14
SH3KBP1
CSNK1G2
DIAPH1
AOAH
IQGAP2
ANXA11
SRPK2
CCNJL
HAL
XRN2
MAPK14
NEK7
PTTG1IP
RALBP1
SNAP23
PJA2
AMD1
PLEKHG3
ACTR3
MLF2
USP4
MAP3K3
MBP
STAG2
TMEM43
MARK2
FURIN
TIMP2
FRAT1
ACAP2
CORO1C
CEP63
WLS
CHST11
PEAK3
CRLF3
NEK6
AGO4
MKRN1
B3GNT8
IFNGR2
SUSD6
RNF24
ROCK1
TMEM120A
NLRP1
BST1
SRPK1
KY
CCM2
ERGIC1
TMEM164
STK38
HIPK3
LPIN2
CFLAR
TNFSF14
CANT1
OSBPL8
TNRC18
GPAT3
NUP50
NHSL2
FAM174A
ST8SIA4
PARP4
MPZL3
YIPF3
RNF44
LRCH4
EPB41
ACSL4
ARPC5
SLC45A4
NCOA2
KAT6A
SLC12A6
ATP6V1A
BHLHE40
PSMB10
SH3BP5L
NT5C2
ORM1
KCNE3
ARAP3
TLR4
SIRPB2
CYREN
MCTP2
TLE4
CAMK2G
ARHGEF2
MAPKAPK2
NBR1
WWP2
TPRG1L
TM9SF2
WNK1
KLHL2
BUD31
ZNF106
SOS2
NDUFB3
NATD1
ZMIZ1
IKBIP
LAT2
HSDL2
ARHGEF40
HIST1H4B
GNAQ
VPS4B
SLC40A1
FADD
IRF2BPL
AHCTF1
SETD1B
RAB27A
TMEM127
ABI3
RAB11B
FKBP1A
SNN
PPM1M
UPF1
SNX18
ACOX1
FES
LMBRD1
PFKFB4
APAF1
AKT1
ERF
DNAJC3
SLC25A44
MTMR3
MAPKAPK3
FKBP5
TET2
JARID2
AP2A1
UBXN2B
CTNNA1
PIK3CG
ZFAND3
IFNAR1
KIF13A
NOTCH2
GATAD2A
TGOLN2
ULK1
DGCR2
ARRB1
KLF3
SP1
FKBP15
TRIM8
TCP11L2
ABCG1
MID1IP1
PISD
FHL3
STXBP3
SLU7
KDM4B
FAM49A
ABHD5
TLR6
OSBPL11
CLEC4D
LRRC4
KMT2D
CYP27A1
VCL
TBL1X
ATP6AP2
MKNK1
MPZL1
NEDD9
RBL2
IGF1R
RICTOR
MAP2K4
ZBTB18
TMCC1
BTNL8
TSPAN2
GOLGA7
CATIP
CNTNAP3C
KIF21B
WDTC1
PDE3B
WDFY3
ZER1
YY1AP1
CSGALNACT1
RB1CC1
GPCPD1
PPP3CA
MLLT1
PSD4
NFYC
MRVI1
PDK3
FNIP1
LILRB2
STRN4
LMO2
ANAPC13
RAB5IF
HECA
MICAL2
TIGD3
RAB35
KIAA0513
PCNX1
ABCA1
BCAP31
COPB2
HAUS4
ARNTL
SKI
ROPN1L
DHX34
HK2
C1RL
PANX2
POR
TXNRD1
HIPK1
THOC5
YIPF1
ATP11A
ARHGAP1
CLIP1
PKN2
HTATIP2
CD58
ZNF746
FCHO2
CSF1R
SEL1L
FOXO3
PLXDC2
ERO1A
ELF4
NFXL1
ABHD12B
SRA1
MGAM
IDS
SPAG9
ARPC4
NUP98
NPTN
LINC02218
IL27
MAP3K5
RALGAPA2
PSME3
ZNF516
ETV6
BTBD19
ARRDC1
SERINC3
CHP1
CERS2
FAM89B
IL16
PTGER4
RFX2
HDGFL2
PPP3R1
GDE1
RAB37
THBD
SYTL3
RBMS1
HIST2H3D
KDM2A
STK38L
TMEM184B
WIPI1
ARID3A
KIAA0232
BRWD3
DPF2
C7orf43
RBPJ
GIT2
EPS15L1
B9D2
MTCH1
CSTB
CREBRF
KIF27
MBOAT1
MTHFS
DNAJB6
PSEN1
TMEM30A
SCAP
SIPA1L2
C16orf72
RAB5B
CLPP
ARSA
CPNE1
MAEA
MAPK1
OSGIN2
RMND5A
BBC3
ANXA9
CST3
GPX3
RCOR1
NR3C1
HDLBP
RSBN1L
TADA3
EMD
FAM45A
LPGAT1
EMILIN2
MAP3K2
IL1RAP
GPR27
KIDINS220
ANTXR2
RAPGEF2
ATP2B4
SBF2
DICER1
SULT1B1
CRNKL1
ZNF33A
E2F3
EXTL3
PPFIA1
HDAC5
RNF130
UBA1
UBLCP1
PELI2
VNN1
BTBD10
AREL1
DNAJC5
MTX1
SUMO4
RRM2B
SH2B3
CCNG2
FRY
TACC1
REPS2
TP53INP2
IP6K1
GDPD3
MGRN1
ABHD4
PHF20L1
TUSC2
VPS8
TMBIM1
CELF2
WBP1L
ENTPD1
FAM126B
C3orf62
LRRC6
NUP153
CBL
CUL4B
APC
USP9X
SNX27
DAGLB
KLF7
BMX
MOSPD2
TMED1
MDM2
KMT2B
SPACA6
PPTC7
ZDHHC7
RETREG2
ADPRHL2
TGFA
ACPP
DAPK1
LIN7A
ZNF641
C11orf68
AGAP2
LYPD8
MLX
PIAS1
SLCO3A1
CMIP
UTY
ST6GALNAC2
ALDH3B1
CMTM3
ADAP1
RNF175
CARD6
FAR2
CSF1
ERN1
RNASEL
ASF1B
WIPF2
NDRG1
CASTOR2
RFX1
MAU2
UBE4B
NACC2
EPHB4
PDZD8
